# Supplementary material for: Abdominal Pain and Hyperlactatemia in Thiamine Deficiency: A Case Report
Source: Case Rep Pediatr. 2026 Jun 26;2026:4401612. doi: 10.1155/crpe/4401612 (PMC13308657; doi:10.1155/crpe/4401612)
Supplement: Supplementary file 1 — Supporting Information Supporting File 1: Serial laboratory data demonstrating the temporal evolution of serum lactate, amylase, and lipase levels during hospitalization. Supporting File 2: Summary table comparing clinical manifestations of dry, wet, and abdominal beriberi. Supporting File 3: Abdominal computed tomography image showing the duodenal hematoma. Supporting File 4: Diagram illustrating the mechanism of hyperlactatemia in thiamine deficiency. Supporting File 5: Clinical flowchart highlighting key features suggestive of thiamine deficiency in patients with abdominal pain and hyperlactatemia. [file CRPE-2026-4401612-s001.zip]

Archive with 2 entries (2 files):
- materiais suplementares.docx
- materiais suplementares.docx.pdf
